# Supplementary material for: Non-destructive environmental safety assessment of threatened and endangered plants in weed biological control
Source: PeerJ. 2024 Feb 16;12:e16813. doi: 10.7717/peerj.16813 (PMC10875989; doi:10.7717/peerj.16813)
Supplement: Supplemental Information 1 — Each data set contains behavioral responses and the searching time of M. borraginis on all native T&E plant species in this study. D-SYD is a testing arena. [file peerj-12-16813-s001.xlsx]

## Sheet: Behavior AG
	Left arm of D-SYD			Right arm of D-SYD
	Mean	SEM	N	Mean	SEM	N
Combined AG vs. empty	-10	6.708	20	90	6.708	20
Combined AG vs. CO	0	0	20	100	0	20
Olfactory AG vs. CO	-20	8.944	20	80	8.944	20
Visual AG vs. CO	-5	4.873	20	95	4.873	20
Control	-50	11.18	20	50	11.18	20
AG: A. grandiflora
CO: C. officinale

## Sheet: Latency AG
		Left arm of D-SYD																				Right arm of D-SYD
Individuals		1	2	3	4	5	6	7	8	9	10	11	12	13	14	15	16	17	18	19	20	1	2	3	4	5	6	7	8	9	10	11	12	13	14	15	16	17	18	19	20
Combined AG vs. empty		-15	-16																			14	15	4	27	5	13	19	5	11	44	26	43	30	35	22	9	8	8
Combined AG vs. CO																						7	16	7	12	3	44	15	8	35	8	17	44	5	24	46	18	3	5	6	7
Olfactory AG vs. CO		-14	-50	-20	-8																	40	13	20	32	4	45	5	11	8	30	6	16	6	10	10	4
Visual AG vs. CO		-34																				4	30	36	22	10	18	4	16	11	3	5	5	8	22	24	4	3	21	6
Control		-4	-11	-12	-43	-6	-18	-27	-20	-6	-8											10	5	4	18	3	5	18	6	10	17
AG: A. grandiflora
CO: C. officinale

## Sheet: Behavior DD
	Left arm of D-SYD			Right arm of D-SYD
	Mean	SEM	N	Mean	SEM	N
Combined DD vs. empty	0	0	20	100	0	20
Combined DD vs. CO	0	0	20	100	0	20
Olfactory DD vs. CO	-10	6.708	20	90	6.708	20
Visual DD vs. CO	-15	7.984	20	85	7.984	20
Control	-55	11.124	20	45	11.124	20
DD: D. daubenmirei
CO: C. officinale

## Sheet: Latency DD
		Left arm of D-SYD																				Right arm of D-SYD
Individuals		1	2	3	4	5	6	7	8	9	10	11	12	13	14	15	16	17	18	19	20	1	2	3	4	5	6	7	8	9	10	11	12	13	14	15	16	17	18	19	20
Combined DD vs. empty																						8	15	20	13	8	19	12	9	41	8	50	26	39	23	34	31	22	25	34	42
Combined DD vs. CO																						20	13	6	13	14	9	13	25	38	13	10	19	53	27	23	46	2	24	25	19
Olfactory DD vs. CO		-3	-6																			3	8	3	12	6	8	17	14	3	16	51	34	32	8	30	21	22	15
Visual DD vs. CO		-17	-25	-31																		21	24	5	4	8	10	3	18	10	6	27	39	34	31	19	37	23
Control		-4	-6	-4	-10	-14	-9	-15	-4	-6	-38	-18										4	11	33	13	10	34	20	23	29
DD: D. daubenmirei
CO: C. officinale

## Sheet: Behavior HV
	Left arm of D-SYD			Right arm of D-SYD
	Mean	SEM	N	Mean	SEM	N
Combined HV vs. empty	-15	7.984	20	85	7.984	20
Combined HV vs. CO	0	0	20	100	0	20
Olfactory HV vs. CO	-15	7.984	20	85	7.984	20
Visual HV vs. CO	-20	8.944	20	80	8.944	20
Control	-50	11.18	20	50	11.18	20
HV: H. venusta
CO: C. officinale

## Sheet: Latency HV
		Left arm of D-SYD																				Right arm of D-SYD
Individuals		1	2	3	4	5	6	7	8	9	10	11	12	13	14	15	16	17	18	19	20	1	2	3	4	5	6	7	8	9	10	11	12	13	14	15	16	17	18	19	20
Combined HV vs. empty		-4	-4	-10																		5	10	11	5	16	7	6	5	9	7	22	6	11	10	9	7	8
Combined HV vs. CO																						10	13	13	4	5	7	11	10	7	3	4	5	6	6	3	17	8	8	5	3
Olfactory HV vs. CO		-6	-16	-7																		15	13	7	10	3	8	5	2	3	6	7	8	3	6	7	10	12
Visual HV vs. CO		-7	-6	-28	-5																	3	4	10	7	36	3	3	4	5	3	3	4	6	8	8	18
Control		-4	-10	-15	-15	-7	-4	-6	-7	-4	-23											22	6	5	7	3	4	7	4	15	12
HV: H. venusta
CO: C. officinale

## Sheet: Behavior PH
	Left arm of D-SYD			Right arm of D-SYD
	Mean	SEM	N	Mean	SEM	N
Combined PH vs. empty	0	0	20	100	0	20
Combined PH vs. CO	0	0	20	100	0	20
Olfactory PH vs. CO	-5	4.873	20	95	4.873	20
Visual PH vs. CO	-10	6.708	20	90	6.708	20
Control	-55	11.124	20	45	11.124	20
PH: P. hirtus
CO: C. officinale

## Sheet: Latency PH
		Left arm of D-SYD																				Right arm of D-SYD
Individuals		1	2	3	4	5	6	7	8	9	10	11	12	13	14	15	16	17	18	19	20	1	2	3	4	5	6	7	8	9	10	11	12	13	14	15	16	17	18	19	20
Combined PH vs. empty																						3	6	4	7	12	3	10	4	5	4	7	6	3	7	4	6	8	6	10	5
Combined PH vs. CO																						6	17	10	7	11	10	5	6	3	3	6	7	3	4	10	6	7	10	8	4
Olfactory PH vs. CO		-4																				4	9	8	7	4	8	10	6	3	5	3	3	12	4	2	10	4	4	5
Visual PH vs. CO		-6	-10																			7	8	8	8	5	18	12	4	4	5	6	4	8	5	4	12	19	4
Control		-9	-18	-5	-8	-4	-5	-6	-4	-11	-12	-7										8	8	8	10	12	7	8	10	4
PH: P. hirtus
CO: C. officinale

## Sheet: Behavior PS
	Left arm of D-SYD			Right arm of D-SYD
	Mean	SEM	N	Mean	SEM	N
Combined PS vs. empty	-5	6.892	10	95	6.892	10
Combined PS vs. CO	-5	6.892	10	95	6.892	10
Olfactory PS vs. CO	0	0	10	100	0	10
Visual PS vs. CO	0	0	10	100	0	10
Control	-60	15.491	10	40	15.491	10
PS: P. strictus
CO: C. officinale

## Sheet: Latency PS
		Left arm of D-SYD										Right arm of D-SYD
Individuals		1	2	3	4	5	6	7	8	9	10	1	2	3	4	5	6	7	8	9	10
Combined PS vs. empty		-100										30	180	19	30	105	121	20	20	30
Combined PS vs. CO		-160										78	31	234	25	18	16	98	8	48
Olfactory PS vs. CO												102	20	125	59	10	47	93	24	13	15
Visual PS vs. CO												88	45	27	12	30	6	30	46	29	22
Control		-39	-75	-86	-71	-77	-57					24	95	7	135
PS: P. strictus
CO: C. officinale
